# Supplementary material for: Combined Neutron and X-Ray Diffraction Study of Ibuprofen and Atenolol Adsorption in Zeolite Y
Source: Molecules. 2026 Jan 22;31(2):384. doi: 10.3390/molecules31020384 (PMC12844287; doi:10.3390/molecules31020384)
Supplement: Supplementary file 1 [file molecules-31-00384-s001.zip]

Archive with 1 entries (1 files):
- molecules-4100267-supplementary.pdf
